# Supplementary material for: Shotgun Metagenomic Sequencing Revealed the Prebiotic Potential of a Fruit Juice Drink with Fermentable Fibres in Healthy Humans
Source: Foods. 2023 Jun 25;12(13):2480. doi: 10.3390/foods12132480 (PMC10340277; doi:10.3390/foods12132480)
Supplement: Supplementary file 1 [file foods-12-02480-s001.zip]

Archive with 2 entries (2 files):
- Supplemental raw data selection.xlsx
- Supplementary information for MOJUV2.pdf
